# Supplementary material for: Hierarchical NiCo2O4/NiCoS Nanoarrays for Improved Electrochemical Performance
Source: Materials (Basel). 2026 Apr 2;19(7):1419. doi: 10.3390/ma19071419 (PMC13074026; doi:10.3390/ma19071419)
Supplement: Supplementary file 1 [file materials-19-01419-s001.zip]

Archive with 1 entries (1 files):
- materials-4195506-supplementary.pdf
